# Supplementary material for: Anti-Cancer Effect of Cordycepin on FGF9-Induced Testicular Tumorigenesis
Source: Int J Mol Sci. 2020 Nov 6;21(21):8336. doi: 10.3390/ijms21218336 (PMC7672634; doi:10.3390/ijms21218336)
Supplement: Supplementary file 1 [file ijms-21-08336-s001.zip]

Archive with 2 entries (2 files):
- Table S2 Antibodies used in this study.pdf
- Table S1 Chemicals and materials used in this study.pdf
